# Supplementary material for: Molecular Biogeography: Towards an Integrated Framework for Conserving Pan-African Biodiversity
Source: PLoS One. 2007 May 23;2(5):e454. doi: 10.1371/journal.pone.0000454 (PMC1866246; doi:10.1371/journal.pone.0000454)
Supplement: Table S1 — Classification and reference details of 485 bushbuck specimens (0.13 MB XLS) [file pone.0000454.s001.xls]

## Sheet: Sheet1
Table S1. Classification and reference details of 485 bushbuck specimens.
Subspecies		Sample Name	Locality	Latitude	Longitude	Country	Reference Number	Source
barkeri		barkeri Miatong Mountains01 Sudan	Lomuleng, Imatong Mountains	3.95	33	Sudan	Sudan I 27	Powell Cotton Museum, Birchington, Kent
barkeri		barkeri Miatong Mountains02 Sudan	Lomuleng, Imatong Mountains	3.95	33	Sudan	Sudan I 29	Powell Cotton Museum, Birchington, Kent
barkeri		barkeri Miatong Mountains03 Sudan	Lomuleng, Imatong Mountains	3.95	33	Sudan	Sudan I 316	Powell Cotton Museum, Birchington, Kent
barkeri		barkeri Miatong Mountains04 Sudan	Miatong Mountains	4.1	32.85	Sudan	27.7.14.2	Natural History Museum, London
barkeri		barkeri Nagishot Karamoja Mountains Sudan	Nagishot	4.28	33.56	Sudan	49.576	Natural History Museum, London
bor		bor Dungu01 DRCongo	Dungu	3.62	28.57	Democratic Republic of the Congo	53228	American Museum of Natural History, New York
bor		bor Dungu02 DRCongo	Dungu	3.62	28.57	Democratic Republic of the Congo	53230	American Museum of Natural History, New York
bor		bor Faradje01 DRCongo	Faradje	3.73	29.72	Democratic Republic of the Congo	53257	American Museum of Natural History, New York
bor		bor Faradje02 DRCongo	Faradje	3.73	29.72	Democratic Republic of the Congo	53258	American Museum of Natural History, New York
bor		bor Tonitoborai Uganda	Tonito Borai	2.23	31.42	Uganda	UG9125	Department of Evolutionary Biology, University of Copenhagen
bor		bor Victoria Nile01 Uganda	Victoria Nile	2.23	31.42	Uganda	26.11.18.10	Natural History Museum, London
bor		bor Victoria Nile02 Uganda	Victoria Nile	2.23	31.42	Uganda	26.11.18.11	Natural History Museum, London
cottoni		cottoni Farajala Bahr-el-Jebel Sudan	by Farajala, Lado Enclave	5.18	31.76	Sudan	Congo 29	Powell Cotton Museum, Birchington, Kent
cottoni		cottoni Kero01 Bahr-el-Jebel Sudan	by Kero, Lado Enclave	5.33	31.76	Sudan	Congo 31	Powell Cotton Museum, Birchington, Kent
cottoni		cottoni Kero02 Bahr-el-Jebel Sudan	by Kero, Lado Enclave	5.33	31.76	Sudan	Congo 48	Powell Cotton Museum, Birchington, Kent
cottoni		cottoni Kero03 Bahr-el-Jebel Sudan	by Kero, Lado Enclave	5.33	31.76	Sudan	Congo 52	Powell Cotton Museum, Birchington, Kent
cottoni		cottoni Kajo Kaji Bahr-el-Jebel Sudan	by Nile, below Kajo Kaji	3.91	31.76	Sudan	Congo 68	Powell Cotton Museum, Birchington, Kent
cottoni		cottoni Kaia Bahr-el-Jebel Sudan	Kaya, Lado Enclave	4.36	31.5	Sudan	Congo 585	Powell Cotton Museum, Birchington, Kent
cottoni		cottoni Mongalla Bahr el Jebel Sudan	Mongalla, Bahr el Jebel	5.18	31.77	Sudan	27.7.14.1	Natural History Museum, London
cottoni		cottoni Albert Nile02 Uganda	between Dufile and Wadelai	3.25	31.75	Uganda	Congo 587	Powell Cotton Museum, Birchington, Kent
cottoni		cottoni Albert Nile01 Uganda	by Kazear, between Dufile and Wadelai	3.25	31.75	Uganda	Congo 85	Powell Cotton Museum, Birchington, Kent
cottoni		cottoni Lado Enclave Uganda	Lado Enclave	4.36	31.5	Uganda	28.29.8.32	Natural History Museum, London
cottoni		cottoni Albert Nile03 Uganda	Matete, between Dufile and Wadelai	3.25	31.75	Uganda	Congo 588	Powell Cotton Museum, Birchington, Kent
dama		dama Kiterara01 Uganda	Kiterara	0.37	33.53	Uganda	73.961	Natural History Museum, London
dama		dama Kiterara02 Uganda	Kiterara	0.37	33.53	Uganda	73.962	Natural History Museum, London
dama		dama Kiterara03 Uganda	Kiterara	0.37	33.53	Uganda	73.963	Natural History Museum, London
dama		dama Kiterara04 Uganda	Kiterara	0.37	33.53	Uganda	73.965	Natural History Museum, London
dama		dama Lango Uganda	Lango	-0.25	34.58	Uganda	29.11.3.32	Natural History Museum, London
decula		decula Salomona Habesh02 Eritrea	Salamona Habesh	15.7	38.83	Eritrea	Unregistered	Nationaal Natuurhistorisch Museum, Leiden
decula		decula Solomona Habesh01 Eritrea	Salamona Habesh	15.7	38.83	Eritrea	A122.09	Museum für Naturkunde, Berlin
decula		decula DinDin01 Ethiopia	Din Din	8.45	40.1	Ethiopia	AD1	Travel Ethiopia, Addis Ababa
decula		decula DinDin02 Ethiopia	Din Din	8.45	40.1	Ethiopia	AD2	Travel Ethiopia, Addis Ababa
decula		decula Ethiopia	Ethiopia	8.45	40.1	Ethiopia	A63.1609	Naturhistoriska riksmuseet, Stockholm
decula		decula Ghimbi01 Ethiopia	Ghimbi	9.17	35.83	Ethiopia	70.701	Natural History Museum, London
decula		decula Ghimbi02 Ethiopia	Ghimbi	9.17	35.83	Ethiopia	70.702	Natural History Museum, London
decula		decula Lake Metahara Ethiopia	Lake Metahara	8.9	39.87	Ethiopia	81166	American Museum of Natural History, New York
decula		decula SW Lake Abaya01 Ethiopia	South West Lake Abaya	6.02	37.6	Ethiopia	67.1217	Natural History Museum, London
decula		decula SW Lake Abaya02 Ethiopia	South West Lake Abaya	6.02	37.6	Ethiopia	67.1218	Natural History Museum, London
delameri		delameri Cherangani Hills Kenya	Cherangani Hills	1.25	35.45	Kenya	26.5.12.121	Natural History Museum, London
delameri		delameri Escarpment Kenya	Escarpment	-1.02	36.62	Kenya	39.2492	Natural History Museum, London
dianae		dianae Kabakaba DRCongo	Kabakaba, between Mahagi and Irumu	1.73	30.12	Democratic Republic of the Congo	Congo 140	Powell Cotton Museum, Birchington, Kent
dianae		dianae Kokomeangle DRCongo	Kokomeangle on the Beni-Mawambe Road	0.67	29.33	Democratic Republic of the Congo	Congo 249	Powell Cotton Museum, Birchington, Kent
dianae		dianae Semliki River Beni DRCongo	Lobeliar, near Beni	0.25	29.58	Democratic Republic of the Congo	Congo 245	Powell Cotton Museum, Birchington, Kent
dianae		dianae Zuga DRCongo	Zuga, between Mahagi and Irumu	2	30.65	Democratic Republic of the Congo	Congo 144	Powell Cotton Museum, Birchington, Kent
dodingae		dodingae Kedef Valley01 Sudan	Kedef Valley, west of Dodinga	4.45	33.31	Sudan	Uganda 368	Powell Cotton Museum, Birchington, Kent
dodingae		dodingae Kedef Valley02 Sudan	Kedef Valley, west of Dodinga	4.45	33.31	Sudan	Uganda 392	Powell Cotton Museum, Birchington, Kent
dodingae		dodingae Kedef Valley03 Sudan	Kedef Valley, west of Dodinga	4.45	33.31	Sudan	Uganda 395	Powell Cotton Museum, Birchington, Kent
dodingae		dodingae Kedef Valley04 Sudan	Kedef Valley, west of Dodinga	4.45	33.31	Sudan	Uganda 396	Powell Cotton Museum, Birchington, Kent
fasciatus		fasciatus Tana River Kenya	Tana River	-1.87	40.15	Kenya	99.12.23.3	Natural History Museum, London
fasciatus		fasciatus MonaMofa02 Juba River Somalia	Mona Mofa Camp, Jubaland	0	42.12	Somalia	Jubaland 15	Powell Cotton Museum, Birchington, Kent
fasciatus		fasciatus MonaMofa03 Juba River Somalia	Mona Mofa Camp, Jubaland	0	42.12	Somalia	Jubaland 16	Powell Cotton Museum, Birchington, Kent
fasciatus		fasciatus MonaMofa04 Juba River Somalia	Mona Mofa Camp, Jubaland	0	42.12	Somalia	Jubaland 17	Powell Cotton Museum, Birchington, Kent
fasciatus		fasciatus MonaMofa05 Juba River Somalia	Mona Mofa Camp, Jubaland	0	42.12	Somalia	Jubaland 25	Powell Cotton Museum, Birchington, Kent
fasciatus		fasciatus MonaMofa06 Juba River Somalia	Mona Mofa Camp, Jubaland	0	42.12	Somalia	Jubaland 29	Powell Cotton Museum, Birchington, Kent
fasciatus		fasciatus MonaMofa07 Juba River Somalia	Mona Mofa Camp, Jubaland	0	42.12	Somalia	Jubaland 32	Powell Cotton Museum, Birchington, Kent
fasciatus		fasciatus MonaMofa08 Juba River Somalia	Mona Mofa Camp, Jubaland	0	42.12	Somalia	Jubaland 34	Powell Cotton Museum, Birchington, Kent
fluvoochraceus		fluvoochraceus Lake Tana Ethiopia	Lake Tana outlet	11.6	37.38	Ethiopia	81259	American Museum of Natural History, New York
haywoodi		haywoodi Mt Kenya Kenya	west side of Mount Kenya	-0.15	37.12	Kenya	Uganda 46	Powell Cotton Museum, Birchington, Kent
heterochrous		heterochrous Mt Elgon01 Kenya	Mount Elgon	1	34.67	Kenya	31.11.1.143	Natural History Museum, London
heterochrous		heterochrous Mt Elgon02 Kenya	Mount Elgon	1	34.67	Kenya	31.11.1.149	Natural History Museum, London
heterochrous		heterochrous Mt Elgon03 Kenya	Mount Elgon	1	34.67	Kenya	31.11.1.148	Natural History Museum, London
heterochrous		heterochrous Mt Elgon04 Kenya	Mount Elgon	1	34.67	Kenya	31.12.2.15	Natural History Museum, London
heterochrous		heterochrous Mt Elgon05 Kenya	Mount Elgon	1	34.67	Kenya	31.12.2.16	Natural History Museum, London
johannae		johannae Bolobo01 DRCongo	Bolobo	-2.15	16.23	Democratic Republic of the Congo	15814	Royal Museum for Central Africa, Tervuren
johannae		johannae Bolobo02 DRCongo	Bolobo	-2.15	16.23	Democratic Republic of the Congo	15815	Royal Museum for Central Africa, Tervuren
johannae		johannae Bolobo03 DRCongo	Bolobo	-2.15	16.23	Democratic Republic of the Congo	15817	Royal Museum for Central Africa, Tervuren
johannae		johannae Bolobo04 DRCongo	Bolobo	-2.15	16.23	Democratic Republic of the Congo	15818	Royal Museum for Central Africa, Tervuren
johannae		johannae FranzJosef01 DRCongo	Franz Joseph and Guillaume Waterfalls	-7.05	17.02	Democratic Republic of the Congo	15084	Royal Museum for Central Africa, Tervuren
johannae		johannae FranzJosef02 DRCongo	Franz Joseph and Guillaume Waterfalls	-7.05	17.02	Democratic Republic of the Congo	15086	Royal Museum for Central Africa, Tervuren
johannae		johannae FranzJosef03 DRCongo	Franz Joseph and Guillaume Waterfalls	-7.05	17.02	Democratic Republic of the Congo	15088	Royal Museum for Central Africa, Tervuren
johannae		johannae FranzJosef04 DRCongo	Franz Joseph and Guillaume Waterfalls	-7.05	17.02	Democratic Republic of the Congo	15089	Royal Museum for Central Africa, Tervuren
johannae		johannae FranzJosef05 DRCongo	Franz Joseph and Guillaume Waterfalls	-7.05	17.02	Democratic Republic of the Congo	15090	Royal Museum for Central Africa, Tervuren
johannae		johannae Kwango01 DRCongo	Kwango	-4	17.02	Democratic Republic of the Congo	20578	Royal Museum for Central Africa, Tervuren
johannae		johannae Kwango02 DRCongo	Kwango	-4	17.02	Democratic Republic of the Congo	20579	Royal Museum for Central Africa, Tervuren
johannae		johannae Kwango03 DRCongo	Kwango	-4	17.02	Democratic Republic of the Congo	20577	Royal Museum for Central Africa, Tervuren
johannae		johannae Mbo DRCongo	Mbo	2.82	12.92	Democratic Republic of the Congo	A107.07	Museum für Naturkunde, Berlin
johannae		johannae Panzi01 DRCongo	Panzi	-7.22	17.97	Democratic Republic of the Congo	21012	Royal Museum for Central Africa, Tervuren
johannae		johannae Panzi02 DRCongo	Panzi	-7.22	17.97	Democratic Republic of the Congo	21014	Royal Museum for Central Africa, Tervuren
johannae		johannae Tua DRCongo	Tua	-3.68	16.3	Democratic Republic of the Congo	15685	Royal Museum for Central Africa, Tervuren
knutsoni		knutsoni Bamenda Highlands01 Cameroon	Bamenda Highlands	5.75	10.17	Cameroon	69.124	Zoologisches Forschungsmuseum Alexander Koenig, Bonn
knutsoni		knutsoni Batouri Cameroon	Batouri District	4.43	14.37	Cameroon	Merfield	Powell Cotton Museum, Birchington, Kent
knutsoni		knutsoni Bella1 Cameroon	Bella	3.25	10.2	Cameroon	Cameroon I 17	Powell Cotton Museum, Birchington, Kent
knutsoni		knutsoni Bella2 Cameroon	Bella	3.25	10.2	Cameroon	Cameroon I 4	Powell Cotton Museum, Birchington, Kent
knutsoni		knutsoni Ngaoundere Cameroon	between Olim and Sala, Ngaoundere-Garoua Rd	7.32	13.58	Cameroon	Cameroon II 87	Powell Cotton Museum, Birchington, Kent
knutsoni		knutsoni Bidou Cameroon	Bidou	3.02	10.1	Cameroon	Zenker IX 43	Powell Cotton Museum, Birchington, Kent
knutsoni		knutsoni Bipindi01 Cameroon	Bipindi	3.08	10.42	Cameroon	Zenker IX 45	Powell Cotton Museum, Birchington, Kent
knutsoni		knutsoni Bipindi02 Cameroon	Bipindi	3.08	10.42	Cameroon	Zenker VI 18	Powell Cotton Museum, Birchington, Kent
knutsoni		knutsoni Bipindi03 Cameroon	Bipindi	3.08	10.42	Cameroon	Zenker VI 21	Powell Cotton Museum, Birchington, Kent
knutsoni		knutsoni Bipindi04 Cameroon	Bipindi	3.08	10.42	Cameroon	Zenker VI 25	Powell Cotton Museum, Birchington, Kent
knutsoni		knutsoni Bipindi05 Cameroon	Bipindi	3.08	10.42	Cameroon	Zenker VI 7	Powell Cotton Museum, Birchington, Kent
knutsoni		knutsoni Bipindi07 Cameroon	Bipindi	3.08	10.42	Cameroon	Zenker VII 9	Powell Cotton Museum, Birchington, Kent
knutsoni		knutsoni Bipindi08 Cameroon	Bipindi	3.08	10.42	Cameroon	Zenker V 4	Powell Cotton Museum, Birchington, Kent
knutsoni		knutsoni Bipindi09 Cameroon	Bipindi	3.08	10.42	Cameroon	Zenker VI 24	Powell Cotton Museum, Birchington, Kent
knutsoni		knutsoni Debundscha01 Mt Cameroon Cameroon	Debundscha, Mount Cameroon	4.12	8.98	Cameroon	A59.1407	Naturhistoriska riksmuseet, Stockholm
knutsoni		knutsoni Debundscha02 Mt Cameroon Cameroon	Debundscha, Mount Cameroon	4.12	8.98	Cameroon	A59.1472	Naturhistoriska riksmuseet, Stockholm
knutsoni		knutsoni Debundscha03 Mt Cameroon Cameroon	Debundscha, Mount Cameroon	4.12	8.98	Cameroon	A60.2907	Naturhistoriska riksmuseet, Stockholm
knutsoni		knutsoni Ebom Cameroon	Ebom	2.9	11.15	Cameroon	Zenker VI 36	Powell Cotton Museum, Birchington, Kent
knutsoni		knutsoni Gadji01 Cameroon	Gadji, Batouri District	4.48	14.05	Cameroon	Merfield 189	Powell Cotton Museum, Birchington, Kent
knutsoni		knutsoni Gadji02 Cameroon	Gadji, Batouri District	4.48	14.05	Cameroon	Cameroon II 267	Powell Cotton Museum, Birchington, Kent
knutsoni		knutsoni Cross River01 Cameroon	Kentu, Cross River	7.3	10.32	Cameroon	Unregistered	Museum für Naturkunde, Berlin
knutsoni		knutsoni Cross River02 Cameroon	Kentu, Cross River	7.3	10.32	Cameroon	Unregistered	Museum für Naturkunde, Berlin
knutsoni		knutsoni Kribi Cameroon	Kribi	2.95	9.92	Cameroon	Cameroon I 39	Powell Cotton Museum, Birchington, Kent
knutsoni		knutsoni Cross River03 Cameroon	Mamfe, Cross River	5.77	9.28	Cameroon	Unregistered	Museum für Naturkunde, Berlin
knutsoni		knutsoni Manus Spring01 Mt Cameroon Cameroon	Manus Spring, Mount Cameroon	4.15	9.13	Cameroon	5523	Staatliches Museum für Naturkunde, Stuttgart
knutsoni		knutsoni Manus Spring02 Mt Cameroon Cameroon	Manus Spring, Mount Cameroon	4.15	9.13	Cameroon	A59.1402	Naturhistoriska riksmuseet, Stockholm
knutsoni		knutsoni Manus Spring03 Mt Cameroon Cameroon	Manus Spring, Mount Cameroon	4.15	9.13	Cameroon	A59.1405	Naturhistoriska riksmuseet, Stockholm
knutsoni		knutsoni Manus Spring04 Mt Cameroon Cameroon	Manus Spring, Mount Cameroon	4.15	9.13	Cameroon	A59.1409	Naturhistoriska riksmuseet, Stockholm
knutsoni		knutsoni Manus Spring05 Mt Cameroon Cameroon	Manus Spring, Mount Cameroon	4.15	9.13	Cameroon	A59.1412	Naturhistoriska riksmuseet, Stockholm
knutsoni		knutsoni Manus Spring06 Mt Cameroon Cameroon	Manus Spring, Mount Cameroon	4.15	9.13	Cameroon	A61.2385	Naturhistoriska riksmuseet, Stockholm
knutsoni		knutsoni Manus Spring07 Mt Cameroon Cameroon	Manus Spring, Mount Cameroon	4.15	9.13	Cameroon	6424	Staatliches Museum für Naturkunde, Stuttgart
knutsoni		knutsoni Meri Cameroon	Meri	4.73	13.98	Cameroon	Cameroon II 330	Powell Cotton Museum, Birchington, Kent
knutsoni		knutsoni Bipindi06 Cameroon	Mfumi near Bipindi	3.08	10.42	Cameroon	Zenker VII 13	Powell Cotton Museum, Birchington, Kent
knutsoni		knutsoni Mt Cameroon Cameroon	Mount Cameroon	4.15	9.13	Cameroon	69.1167	Natural History Museum, London
knutsoni		knutsoni Bamenda Highlands03 Cameroon	South of Bali, Bamenda Highlands	5.75	10.17	Cameroon	A35.10	Museum für Naturkunde, Berlin
knutsoni		knutsoni Bamenda Highlands02 Cameroon	Wahish, Bamenda Highlands	5.75	10.17	Cameroon	A35.10	Museum für Naturkunde, Berlin
knutsoni		knutsoni Yabassi01 Cameroon	Yabassi District	4.45	9.97	Cameroon	Merfield 112	Powell Cotton Museum, Birchington, Kent
knutsoni		knutsoni Yabassi02 Cameroon	Yabassi District	4.45	9.97	Cameroon	Merfield 166	Powell Cotton Museum, Birchington, Kent
knutsoni		knutsoni Yabassi03 Cameroon	Yabassi District	4.45	9.97	Cameroon	Merfield 196	Powell Cotton Museum, Birchington, Kent
knutsoni		knutsoni Yabassi04 Cameroon	Yabassi District	4.45	9.97	Cameroon	Merfield 73	Powell Cotton Museum, Birchington, Kent
knutsoni		knutsoni LangaNkoko Cameroon	Langa Nkoko	2.35	10.67	Cameroon	A98.06	Museum für Naturkunde, Berlin
knutsoni		knutsoni M'boko01 Congo	M'Boko	0.06	15.7	Congo	French Congo 93	Powell Cotton Museum, Birchington, Kent
knutsoni		knutsoni M'boko02 Congo	M'Boko	0.06	15.7	Congo	French Congo 94	Powell Cotton Museum, Birchington, Kent
knutsoni		knutsoni M'boko03 Congo	M'Boko	0.06	15.7	Congo	French Congo 106	Powell Cotton Museum, Birchington, Kent
knutsoni		knutsoni Odzala Congo	Odzala	0.89	14.84	Congo	French Congo 290	Powell Cotton Museum, Birchington, Kent
knutsoni		knutsoni Equatorial Guinea	Equatorial Guinea	2	10	Equatorial Guinea	A126.07	Museum für Naturkunde, Berlin
locorinae		locorinae Karamoja Mountains01 Uganda	Karamoja Mountains, Kidepo Valley National Park	3.88	33.87	Uganda	UG1246	Department of Evolutionary Biology, University of Copenhagen
locorinae		locorinae Karamoja Mountains02 Uganda	Karamoja Mountains, Kidepo Valley National Park	3.88	33.87	Uganda	UG1238	Department of Evolutionary Biology, University of Copenhagen
massaicus		massaicus Burunge Tanzania	Burunge	-3.88	35.87	Tanzania	TZ8885	Department of Evolutionary Biology, University of Copenhagen
massaicus		massaicus Gombe Stream Tanzania	Gombe Stream	-4.64	31.68	Tanzania	A66.09	Museum für Naturkunde, Berlin
massaicus		massaicus Kigoma Tanzania	Kigoma	-4.88	29.63	Tanzania	6344	Royal Museum for Central Africa, Tervuren
massaicus		massaicus Kigosi Central02 Tanzania	Kigosi	-4.17	31.75	Tanzania	TZ3188	Department of Evolutionary Biology, University of Copenhagen
massaicus		massaicus Kigosi01 Tanzania	Kigosi	-4.17	31.75	Tanzania	TZ8669	Department of Evolutionary Biology, University of Copenhagen
massaicus		massaicus Kigosi02 Tanzania	Kigosi	-4.17	31.75	Tanzania	TZ8673	Department of Evolutionary Biology, University of Copenhagen
massaicus		massaicus KigosiCentral01 Tanzania	Kigosi Central	-4.17	31.75	Tanzania	TZ3549	Department of Evolutionary Biology, University of Copenhagen
massaicus		massaicus KigosiSouth01 Tanzania	Kigosi South	-4.67	31.45	Tanzania	TZ3550	Department of Evolutionary Biology, University of Copenhagen
massaicus		massaicus KigosiSouth02 Tanzania	Kigosi South	-4.67	31.45	Tanzania	TZ3551	Department of Evolutionary Biology, University of Copenhagen
massaicus		massaicus Kimale Tanzania	Kimale	-3.38	34.47	Tanzania	TZ3573	Department of Evolutionary Biology, University of Copenhagen
massaicus		massaicus Maswa01 Tanzania	Maswa	-3	34.5	Tanzania	TZ3566	Department of Evolutionary Biology, University of Copenhagen
massaicus		massaicus MaswaKimale01 Tanzania	Maswa Kimali	-2.98	33.93	Tanzania	TZ3567	Department of Evolutionary Biology, University of Copenhagen
massaicus		massaicus MaswaKimale02 Tanzania	Maswa Kimali	-2.98	33.93	Tanzania	TZ3568	Department of Evolutionary Biology, University of Copenhagen
massaicus		massaicus MaswaKimale03 Tanzania	Maswa Kimali	-2.98	33.93	Tanzania	TZ3569	Department of Evolutionary Biology, University of Copenhagen
massaicus		massaicus MaswaKimale04 Tanzania	Maswa Kimali	-2.98	33.93	Tanzania	TZ3570	Department of Evolutionary Biology, University of Copenhagen
massaicus		massaicus MaswaKimale05 Tanzania	Maswa Kimali	-2.98	33.93	Tanzania	TZ3571	Department of Evolutionary Biology, University of Copenhagen
massaicus		massaicus MaswaMbono Tanzania	Maswa Mbono	-3	34.73	Tanzania	TZ3572	Department of Evolutionary Biology, University of Copenhagen
massaicus		massaicus Mikindani01 Tanzania	Mikindani	-10.28	40.12	Tanzania	A199.10	Museum für Naturkunde, Berlin
massaicus		massaicus Mikindani02 Tanzania	Mikindani	-10.28	40.12	Tanzania	A199.10	Museum für Naturkunde, Berlin
massaicus		massaicus Mlele01 Tanzania	Mlele	-6.8	31.35	Tanzania	TZ3194	Department of Evolutionary Biology, University of Copenhagen
massaicus		massaicus Mlele02 Tanzania	Mlele	-6.8	31.35	Tanzania	TZ3196	Department of Evolutionary Biology, University of Copenhagen
massaicus		massaicus Mlele03 Tanzania	Mlele	-6.8	31.35	Tanzania	TZ4161	Department of Evolutionary Biology, University of Copenhagen
massaicus		massaicus Mlele04 Tanzania	Mlele	-6.8	31.35	Tanzania	TZ3193	Department of Evolutionary Biology, University of Copenhagen
massaicus		massaicus MleleSouth Tanzania	Mlele South	-7	31.5	Tanzania	TZ3195	Department of Evolutionary Biology, University of Copenhagen
massaicus		massaicus Monduli01 Tanzania	Monduli	-3.27	36.5	Tanzania	TZ3189	Department of Evolutionary Biology, University of Copenhagen
massaicus		massaicus Monduli02 Tanzania	Monduli	-3.27	36.5	Tanzania	TZ3190	Department of Evolutionary Biology, University of Copenhagen
massaicus		massaicus Monduli03 Tanzania	Monduli	-3.27	36.5	Tanzania	TZ3191	Department of Evolutionary Biology, University of Copenhagen
massaicus		massaicus Monduli04 Tanzania	Monduli	-3.27	36.5	Tanzania	TZ3192	Department of Evolutionary Biology, University of Copenhagen
massaicus		massaicus Monduli05 Tanzania	Monduli	-3.27	36.5	Tanzania	TZ3559	Department of Evolutionary Biology, University of Copenhagen
massaicus		massaicus Monduli06 Tanzania	Monduli	-3.27	36.5	Tanzania	TZ3560	Department of Evolutionary Biology, University of Copenhagen
massaicus		massaicus Monduli07 Tanzania	Monduli	-3.27	36.5	Tanzania	TZ3561	Department of Evolutionary Biology, University of Copenhagen
massaicus		massaicus Monduli08 Tanzania	Monduli	-3.27	36.5	Tanzania	TZ4159	Department of Evolutionary Biology, University of Copenhagen
massaicus		massaicus Monduli09 Tanzania	Monduli	-3.27	36.5	Tanzania	TZ4171	Department of Evolutionary Biology, University of Copenhagen
massaicus		massaicus MonduliInn01 Tanzania	Monduli Inn	-3.27	36.5	Tanzania	TZ3562	Department of Evolutionary Biology, University of Copenhagen
massaicus		massaicus MonduliInn02 Tanzania	Monduli Inn	-3.27	36.5	Tanzania	TZ3563	Department of Evolutionary Biology, University of Copenhagen
massaicus		massaicus Mt Hanang Tanzania	Mount Hanang	-4.43	35.4	Tanzania	Unregistered	Museum für Naturkunde, Berlin
massaicus		massaicus Niensi Tanzania	Niensi	-5.62	31.08	Tanzania	TZ3186	Department of Evolutionary Biology, University of Copenhagen
massaicus		massaicus Ruangwa Tanzania	Ruangwa	-10.07	38.93	Tanzania	A258.12	Museum für Naturkunde, Berlin
massaicus		massaicus Tanga Tanzania	Tanga	-5.07	39.1	Tanzania	10143	Museum für Naturkunde, Berlin
massaicus		massaicus Tirangi01 Tanzania	Tirangi	-4.9	35.78	Tanzania	A130.06	Museum für Naturkunde, Berlin
massaicus		massaicus Tirangi02 Tanzania	Tirangi	-4.9	35.78	Tanzania	Unregistered	Museum für Naturkunde, Berlin
massaicus		massaicus UgallaEast01 Tanzania	Ugalla East	-6.17	32	Tanzania	TZ3556	Department of Evolutionary Biology, University of Copenhagen
massaicus		massaicus UgallaEast02 Tanzania	Ugalla East	-6.17	32	Tanzania	TZ3557	Department of Evolutionary Biology, University of Copenhagen
massaicus		massaicus UgallaMllansi Tanzania	Ugalla Mllansi	-6.17	32	Tanzania	TZ3197	Department of Evolutionary Biology, University of Copenhagen
massaicus		massaicus UgallaWest01 Tanzania	Ugalla West	-5.83	31.83	Tanzania	TZ3552	Department of Evolutionary Biology, University of Copenhagen
massaicus		massaicus UgallaWest02 Tanzania	Ugalla West	-5.83	31.83	Tanzania	TZ3553	Department of Evolutionary Biology, University of Copenhagen
massaicus		massaicus UgallaWest03 Tanzania	Ugalla West	-5.83	31.83	Tanzania	TZ3554	Department of Evolutionary Biology, University of Copenhagen
massaicus		massaicus UgallaWest04 Tanzania	Ugalla West	-5.83	31.83	Tanzania	TZ3555	Department of Evolutionary Biology, University of Copenhagen
massaicus		massaicus MonduliUpper Tanzania	Upper Monduli	-3.27	36.5	Tanzania	TZ3564	Department of Evolutionary Biology, University of Copenhagen
meneliki		meneliki Arussi Ethiopia	Arussi Mountains	7.5	39.5	Ethiopia	24.4.4.1	Natural History Museum, London
meneliki		meneliki Bale Mountain National Park Ethiopia	Bale Mountain National Park	7.07	39.7	Ethiopia	ET9121	Department of Evolutionary Biology, University of Copenhagen
meneliki		meneliki Boare Arussi01 Ethiopia	Boare, Arissi Mountains	7.45	39.45	Ethiopia	Abyssinia II 54	Powell Cotton Museum, Birchington, Kent
meneliki		meneliki Boare Arussi02 Ethiopia	Boare, Arissi Mountains	7.45	39.45	Ethiopia	Abyssinia II 56	Powell Cotton Museum, Birchington, Kent
meneliki		meneliki Boare Arussi03 Ethiopia	Boare, Arissi Mountains	7.45	39.45	Ethiopia	Abyssinia II 57	Powell Cotton Museum, Birchington, Kent
meneliki		meneliki Boare Arussi04 Ethiopia	Boare, Arissi Mountains	7.45	39.45	Ethiopia	Abyssinia II 58	Powell Cotton Museum, Birchington, Kent
meneliki		meneliki Boare Arussi05 Ethiopia	Boare, Arissi Mountains	7.45	39.45	Ethiopia	Abyssinia II 59	Powell Cotton Museum, Birchington, Kent
meneliki		meneliki CureRey01 Arussi Ethiopia	Cure Rey, Arussi Mountains	7.05	39.42	Ethiopia	Abyssinia II 26	Powell Cotton Museum, Birchington, Kent
meneliki		meneliki CureRey02 Arussi Ethiopia	Cure Rey, Arussi Mountains	7.05	39.42	Ethiopia	Abyssinia II 27	Powell Cotton Museum, Birchington, Kent
meneliki		meneliki CureRey03 Arussi Ethiopia	Cure Rey, Arussi Mountains	7.05	39.42	Ethiopia	Abyssinia II 28	Powell Cotton Museum, Birchington, Kent
meneliki		meneliki CureRey04 Arussi Ethiopia	Cure Rey, Arussi Mountains	7.05	39.42	Ethiopia	Abyssinia II 30	Powell Cotton Museum, Birchington, Kent
meneliki		meneliki CureRey05 Arussi Ethiopia	Cure Rey, Arussi Mountains	7.05	39.42	Ethiopia	Abyssinia II 33	Powell Cotton Museum, Birchington, Kent
meneliki		meneliki CureRey06 Arussi Ethiopia	Cure Rey, Arussi Mountains	7.05	39.42	Ethiopia	Abyssinia II 34	Powell Cotton Museum, Birchington, Kent
meneliki		meneliki CureRey07 Arussi Ethiopia	Cure Rey, Arussi Mountains	7.05	39.42	Ethiopia	Abyssinia II 39	Powell Cotton Museum, Birchington, Kent
meneliki		meneliki CureRey08 Arussi Ethiopia	Cure Rey, Arussi Mountains	7.05	39.42	Ethiopia	Abyssinia II 41	Powell Cotton Museum, Birchington, Kent
meneliki		meneliki Dighelu Arussi Ethiopia	Dighelu, Arussi Mountains	7.87	39.2	Ethiopia	Abyssinia II 6	Powell Cotton Museum, Birchington, Kent
meneliki		meneliki Leucote01 Arussi Ethiopia	Leucote, Arussi Mountains	7.45	39.45	Ethiopia	Abyssinia II 51	Powell Cotton Museum, Birchington, Kent
meneliki		meneliki Leucote02 Arussi Ethiopia	Leucote, Arussi Mountains	7.45	39.45	Ethiopia	Abyssinia II 53	Powell Cotton Museum, Birchington, Kent
meneliki		meneliki Leucote03 Arussi Ethiopia	Leucote, Arussi Mountains	7.45	39.45	Ethiopia	Abyssinia II 42	Powell Cotton Museum, Birchington, Kent
meridionalis		meridionalis Lake Albert01 Uganda	Lake Albert	2.52	31.5	Uganda	Congo 98	Powell Cotton Museum, Birchington, Kent
meridionalis		meridionalis Lake Albert02 Uganda	Lake Albert	2.52	31.5	Uganda	Congo 130	Powell Cotton Museum, Birchington, Kent
meridionalis		meridionalis Lake Albert03 Uganda	Lake Albert	2.52	31.5	Uganda	Unregistered	Natural History Museum, London
meruensis		meruensis Arusha Tanzania	Arusha	-3.25	36.75	Tanzania	MM4172	Department of Evolutionary Biology, University of Copenhagen
meruensis		meruensis Mt Meru05 Tanzania	Mount Meru	-3.23	36.75	Tanzania	26.4.6.4	Natural History Museum, London
meruensis		meruensis Mt Meru01 Tanzania	Mount Meru	-3.23	36.75	Tanzania	MM0555	Department of Evolutionary Biology, University of Copenhagen
meruensis		meruensis Mt Meru02 Tanzania	Mount Meru	-3.23	36.75	Tanzania	MM0556	Department of Evolutionary Biology, University of Copenhagen
meruensis		meruensis Mt Meru03 Tanzania	Mount Meru	-3.23	36.75	Tanzania	MM3187	Department of Evolutionary Biology, University of Copenhagen
meruensis		meruensis Mt Meru04 Tanzania	Mount Meru	-3.23	36.75	Tanzania	26.4.6.2	Natural History Museum, London
multicolour		multicolour Harar Ethiopia	Harrar	9.5	41.5	Ethiopia	A51.10	Museum für Naturkunde, Berlin
nigrinotatus		nigrinotatus Kenyan Border Ethiopia	Kenyan Border	4.17	37.5	Ethiopia	12.2.10.2	Natural History Museum, London
ornatus		ornatus Caxito01 Angola	Caxito	-8.58	13.66	Angola	B14207	Staatliche Naturhistorische Sammlungen Dresden
ornatus		ornatus Caxito02 Angola	Caxito	-8.58	13.66	Angola	B14200	Staatliche Naturhistorische Sammlungen Dresden
ornatus		ornatus Funda Angola	Funda	-8.84	13.55	Angola	B14211	Staatliche Naturhistorische Sammlungen Dresden
ornatus		ornatus Iembe Angola	Iembe	-8.25	13.35	Angola	B14203	Staatliche Naturhistorische Sammlungen Dresden
ornatus		ornatus Lifune Angola	Lifune	-8.4	13.45	Angola	B14201	Staatliche Naturhistorische Sammlungen Dresden
ornatus		ornatus Luanda01 Angola	Luanda	-8.84	13.23	Angola	Unregistered	Museum für Naturkunde, Berlin
ornatus		ornatus Luanda02 Angola	Luanda	-8.84	13.23	Angola	Unregistered	Museum für Naturkunde, Berlin
ornatus		ornatus Luanda03 Angola	Luanda	-8.84	13.23	Angola	Unregistered	Museum für Naturkunde, Berlin
ornatus		ornatus Luanda04 Angola	Luanda	-8.84	13.23	Angola	Unregistered	Museum für Naturkunde, Berlin
ornatus		ornatus Luanda05 Angola	Luanda	-8.84	13.23	Angola	Unregistered	Museum für Naturkunde, Berlin
ornatus		ornatus Luanda06 Angola	Luanda	-8.84	13.23	Angola	Unregistered	Museum für Naturkunde, Berlin
ornatus		ornatus Luanda07 Angola	Luanda	-8.84	13.23	Angola	Unregistered	Museum für Naturkunde, Berlin
ornatus		ornatus Uige Angola	Uige	-7.62	15.05	Angola	B14199	Staatliche Naturhistorische Sammlungen Dresden
ornatus		ornatus Botlele01 River Botswana	Botlele River	-20.13	23.38	Botswana	26843	Natural History Museum, Bulawayo
ornatus		ornatus Botlele02 River Botswana	Botlele River	-20.13	23.38	Botswana	26844	Natural History Museum, Bulawayo
ornatus		ornatus Chobe River Botswana	Chobe River	-17.78	25.17	Botswana	161029	American Museum of Natural History, New York
ornatus		ornatus Kabula Botswana	Kabula	-17.83	24.97	Botswana	60848	Natural History Museum, Bulawayo
ornatus		ornatus Kabinda DRCongo	Kabinda	-6.13	24.48	Democratic Republic of the Congo	18502	Royal Museum for Central Africa, Tervuren
ornatus		ornatus Kansenia01 DRCongo	Kansenia	-10.32	26.03	Democratic Republic of the Congo	11404	Royal Museum for Central Africa, Tervuren
ornatus		ornatus Kansenia02 DRCongo	Kansenia	-10.32	26.03	Democratic Republic of the Congo	10940	Royal Museum for Central Africa, Tervuren
ornatus		ornatus Lubondaie DRCongo	Lubondaie	-6.57	22.65	Democratic Republic of the Congo	18912	Royal Museum for Central Africa, Tervuren
ornatus		ornatus Lukafu Kundelungu DRCongo	Lukafu, Kundelungu	-10.52	27.55	Democratic Republic of the Congo	11091	Royal Museum for Central Africa, Tervuren
ornatus		ornatus Mosandji River DRCongo	Mosandji River	-7.03	23.02	Democratic Republic of the Congo	19455	Royal Museum for Central Africa, Tervuren
ornatus		ornatus Upemba DRCongo	Upemba	-9	26.75	Democratic Republic of the Congo	11940	Koninklijk Belgisch Instituut voor Natuurwetenschappen, Brussel
ornatus		ornatus Shire River Malawi	Shire River	-17.7	35.32	Malawi	39.2491	Natural History Museum, London
ornatus		ornatus Zomba01 Malawi	Zomba	-15.38	35.33	Malawi	93.5.6.1	Natural History Museum, London
ornatus		ornatus Zomba02 Malawi	Zomba	-15.38	35.33	Malawi	93.5.6.2	Natural History Museum, London
ornatus		ornatus Marromeu Mozambique	Marromeu	-18.43	35.65	Mozambique	Mozambique2	McDonald Pro Hunt
ornatus		ornatus CentralLuangwa Zambia	Central Luangwa	-13.1	31.82	Zambia	Zambia 08	Bangweulu Taxidermy, Lusaka, Zambia
ornatus		ornatus Chifuli Zambia	Chifuli	-16.55	26.83	Zambia	17006	Livingstone Museum, Livingstone, Zambia
ornatus		ornatus Choma01 Zambia	Choma	-16.83	26.95	Zambia	Zambia 04	Bangweulu Taxidermy, Lusaka, Zambia
ornatus		ornatus Choma02 Zambia	Choma	-16.83	26.95	Zambia	Zambia 11	Bangweulu Taxidermy, Lusaka, Zambia
ornatus		ornatus Choma03 Zambia	Choma	-16.83	26.95	Zambia	Zambia 12	Bangweulu Taxidermy, Lusaka, Zambia
ornatus		ornatus Choma04 Zambia	Choma	-16.83	26.95	Zambia	Zambia 13	Bangweulu Taxidermy, Lusaka, Zambia
ornatus		ornatus Choma05 Zambia	Choma	-16.83	26.95	Zambia	Zambia 14	Bangweulu Taxidermy, Lusaka, Zambia
ornatus		ornatus Choma06 Zambia	Choma	-16.83	26.95	Zambia	Zambia 15	Bangweulu Taxidermy, Lusaka, Zambia
ornatus		ornatus Choma07 Zambia	Choma	-16.83	26.95	Zambia	Zambia 17	Bangweulu Taxidermy, Lusaka, Zambia
ornatus		ornatus Mumbwa KafueNP Zambia	Mumbwa, Kafue National Park	-14.98	27.07	Zambia	ZB4592	Department of Evolutionary Biology, University of Copenhagen
ornatus		ornatus Luangwa Lupande Zambia	Luangwa	-11.92	32.17	Zambia	ZB4590	Department of Evolutionary Biology, University of Copenhagen
ornatus		ornatus Luangwa North01 Zambia	Luangwa	-11.92	32.17	Zambia	ZB2545	Department of Evolutionary Biology, University of Copenhagen
ornatus		ornatus Luangwa North02 Zambia	Luangwa	-11.92	32.17	Zambia	ZB2551	Department of Evolutionary Biology, University of Copenhagen
ornatus		ornatus Luangwa North03 Zambia	Luangwa	-11.92	32.17	Zambia	ZB2557	Department of Evolutionary Biology, University of Copenhagen
ornatus		ornatus Luangwa Valley01 Zambia	Luangwa	-13.1	31.82	Zambia	1770	Livingstone Museum, Livingstone, Zambia
ornatus		ornatus Luangwa Valley02 Zambia	Luangwa	-13.1	31.82	Zambia	7956	Royal Museum for Central Africa, Tervuren
ornatus		ornatus Luangwa Valley03 Zambia	Luangwa	-13.1	31.82	Zambia	7966	Royal Museum for Central Africa, Tervuren
ornatus		ornatus Luangwa Valley04 Zambia	Luangwa	-13.1	31.82	Zambia	Zambia 39	Bangweulu Taxidermy, Lusaka, Zambia
ornatus		ornatus Mpika Zambia	Mpika	-11.83	31.45	Zambia	1445	Livingstone Museum, Livingstone, Zambia
ornatus		ornatus Msandile01 Zambia	Msandile	-13.5	32.75	Zambia	17001	Livingstone Museum, Livingstone, Zambia
ornatus		ornatus Msandile02 Zambia	Msandile	-13.5	32.75	Zambia	17002	Livingstone Museum, Livingstone, Zambia
ornatus		ornatus Msandile03 Zambia	Msandile	-13.5	32.75	Zambia	17003	Livingstone Museum, Livingstone, Zambia
ornatus		ornatus Mulobezi01 Zambia	Mulobezi	-16.78	25.17	Zambia	Zambia 05	Bangweulu Taxidermy, Lusaka, Zambia
ornatus		ornatus Mulobezi02 Zambia	Mulobezi	-16.78	25.17	Zambia	Zambia 06	Bangweulu Taxidermy, Lusaka, Zambia
ornatus		ornatus Mulobezi03 Zambia	Mulobezi	-16.78	25.17	Zambia	Zambia 07	Bangweulu Taxidermy, Lusaka, Zambia
ornatus		ornatus Nanzhila Plains KafueNP Zambia	Nanzhila Plains, Kafue National Park	-16.1	26.08	Zambia	ZBX	Dendro Park Hunting Ranch
ornatus		ornatus NkalaBilili Zambia	Nkala Bilili	-16.75	26.23	Zambia	Zambia 10	Bangweulu Taxidermy, Lusaka, Zambia
ornatus		ornatus WestPetauke Zambia	West Petauke	-14.25	31.33	Zambia	Zambia 10	Bangweulu Taxidermy, Lusaka, Zambia
ornatus		ornatus Chewore01 Zimbabwe	Chewore	-15.83	29.83	Zimbabwe	Zimbabwe 13	Taxidermy Enterprises, Bulawayo, Zimbabwe
ornatus		ornatus Chewore02 Zimbabwe	Chewore	-15.83	29.83	Zimbabwe	Zimbabwe 15	Taxidermy Enterprises, Bulawayo, Zimbabwe
ornatus		ornatus Chewore03 Zimbabwe	Chewore	-15.83	29.83	Zimbabwe	Zimbabwe 25	Taxidermy Enterprises, Bulawayo, Zimbabwe
ornatus		ornatus Chinhoyi01 Zimbabwe	Chinhoyi	-17.37	30.2	Zimbabwe	Zimbabwe 08	Bromley Game Skin Tannery, Harare, Zimbabwe
ornatus		ornatus Chinhoyi02 Zimbabwe	Chinhoyi	-17.37	30.2	Zimbabwe	Zimbabwe 22	Taxidermy Enterprises, Bulawayo, Zimbabwe
ornatus		ornatus Hwange Zimbabwe	Hwange	-19.17	26.5	Zimbabwe	Zimbabwe 35	Taxidermy Enterprises, Bulawayo, Zimbabwe
ornatus		ornatus Kanyemba01 Zimbabwe	Kanyemba	-15.7	30.32	Zimbabwe	Zimbabwe 17	Taxidermy Enterprises, Bulawayo, Zimbabwe
ornatus		ornatus Kanyemba02 Zimbabwe	Kanyemba	-15.7	30.32	Zimbabwe	Zimbabwe 18	Taxidermy Enterprises, Bulawayo, Zimbabwe
ornatus		ornatus Kanyemba03 Zimbabwe	Kanyemba	-15.7	30.32	Zimbabwe	Zimbabwe 29	Taxidermy Enterprises, Bulawayo, Zimbabwe
ornatus		ornatus Kanyemba04 Zimbabwe	Kanyemba	-15.7	30.32	Zimbabwe	Zimbabwe 30	Taxidermy Enterprises, Bulawayo, Zimbabwe
ornatus		ornatus Kazungula Zimbabwe	Kazungula	-17.78	25.27	Zimbabwe	Zimbabwe 07	Bromley Game Skin Tannery, Harare, Zimbabwe
ornatus		ornatus Makuti Zimbabwe	Makuti	-16.3	29.25	Zimbabwe	Zimbabwe 33	Taxidermy Enterprises, Bulawayo, Zimbabwe
ornatus		ornatus Marondera Zimbabwe	Marondera	-18.18	31.55	Zimbabwe	Zimbabwe 27	Taxidermy Enterprises, Bulawayo, Zimbabwe
ornatus		ornatus Matetsi01 Zimbabwe	Matetsi	-18.37	26.12	Zimbabwe	Zimbabwe 01	Bromley Game Skin Tannery, Harare, Zimbabwe
ornatus		ornatus Matetsi02 Zimbabwe	Matetsi	-18.37	26.12	Zimbabwe	Zimbabwe 03	Bromley Game Skin Tannery, Harare, Zimbabwe
ornatus		ornatus Matetsi03 Zimbabwe	Matetsi	-18.37	26.12	Zimbabwe	Zimbabwe 04	Bromley Game Skin Tannery, Harare, Zimbabwe
ornatus		ornatus Matetsi04 Zimbabwe	Matetsi	-18.37	26.12	Zimbabwe	Zimbabwe 32	Taxidermy Enterprises, Bulawayo, Zimbabwe
ornatus		ornatus Mavuradona Wilderness Zimbabwe	Mavuradona Wilderness	-16.83	28.58	Zimbabwe	82980	Natural History Museum, Bulawayo
ornatus		ornatus Melsetter Junction Zimbabwe	Melsetter Junction	-19.52	32.55	Zimbabwe	28956	Natural History Museum, Bulawayo
ornatus		ornatus Mhangura Zimbabwe	Mhangura	-16.9	30.15	Zimbabwe	Zimbabwe 06	Bromley Game Skin Tannery, Harare, Zimbabwe
ornatus		ornatus Nagupande01 Zimbabwe	Nagupande	-17.67	28.42	Zimbabwe	20658	Natural History Museum, Bulawayo
ornatus		ornatus Nagupande02 Zimbabwe	Nagupande	-17.67	28.42	Zimbabwe	24726	Natural History Museum, Bulawayo
ornatus		ornatus Nagupande03 Zimbabwe	Nagupande	-17.67	28.42	Zimbabwe	28656	Natural History Museum, Bulawayo
ornatus		ornatus North Sipolilo Zimbabwe	North Sipolilo	-16.75	30.75	Zimbabwe	60824	Natural History Museum, Bulawayo
ornatus		ornatus Pandamatenga Zimbabwe	Pandamatenga	-18.27	25.65	Zimbabwe	Zimbabwe 31	Taxidermy Enterprises, Bulawayo, Zimbabwe
ornatus		ornatus Penhalonga Zimbabwe	Penhalonga	-18.88	32.68	Zimbabwe	60835	Natural History Museum, Bulawayo
ornatus		ornatus Urungwe01 Zimbabwe	Urungwe	-17	29.33	Zimbabwe	Zimbabwe 21	Taxidermy Enterprises, Bulawayo, Zimbabwe
ornatus		ornatus Urungwe02 Zimbabwe	Urungwe	-17	29.33	Zimbabwe	Zimbabwe 23	Taxidermy Enterprises, Bulawayo, Zimbabwe
ornatus		ornatus Vumba Zimbabwe	Vumba	-19.08	32.75	Zimbabwe	56450	Natural History Museum, Bulawayo
phaleratus		phaleratus Batambengi DRCongo	Batambengi	-5.22	12.68	Democratic Republic of the Congo	16137	Royal Museum for Central Africa, Tervuren
phaleratus		phaleratus FumbaLuzilu DRCongo	Fumba Luzilu	-5.08	12.43	Democratic Republic of the Congo	17470	Royal Museum for Central Africa, Tervuren
phaleratus		phaleratus KioboNgoyi DRCongo	Kiobo Ngoyi	-4.78	13.08	Democratic Republic of the Congo	16135	Royal Museum for Central Africa, Tervuren
phaleratus		phaleratus Lindu DRCongo	Lindu	-5.75	12.43	Democratic Republic of the Congo	17490	Royal Museum for Central Africa, Tervuren
phaleratus		phaleratus Moanda01 DRCongo	Moanda	-5.92	12.4	Democratic Republic of the Congo	12628	Royal Museum for Central Africa, Tervuren
phaleratus		phaleratus Moanda02 DRCongo	Moanda	-5.92	12.4	Democratic Republic of the Congo	12684	Royal Museum for Central Africa, Tervuren
phaleratus		phaleratus Moanda03 DRCongo	Moanda	-5.92	12.4	Democratic Republic of the Congo	12685	Royal Museum for Central Africa, Tervuren
phaleratus		phaleratus Moanda04 DRCongo	Moanda	-5.92	12.4	Democratic Republic of the Congo	12686	Royal Museum for Central Africa, Tervuren
phaleratus		phaleratus Moanda05 DRCongo	Moanda	-5.92	12.4	Democratic Republic of the Congo	12687	Royal Museum for Central Africa, Tervuren
phaleratus		phaleratus Tchikai01 DRCongo	Tchikai	-5.87	12.45	Democratic Republic of the Congo	17467	Royal Museum for Central Africa, Tervuren
phaleratus		phaleratus Tchikai02 DRCongo	Tchikai	-5.87	12.45	Democratic Republic of the Congo	17481	Royal Museum for Central Africa, Tervuren
phaleratus		phaleratus Tende DRCongo	Tende	-5.8	12.27	Democratic Republic of the Congo	17491	Royal Museum for Central Africa, Tervuren
phaleratus		phaleratus TsangaNgoma01 DRCongo	Tsanga Ngoma	-4.72	13.1	Democratic Republic of the Congo	16013	Royal Museum for Central Africa, Tervuren
phaleratus		phaleratus TsangaNgoma02 DRCongo	Tsanga Ngoma	-4.72	13.1	Democratic Republic of the Congo	16012	Royal Museum for Central Africa, Tervuren
phaleratus		phaleratus Tshimbali01 DRCongo	Tshimbali	-4.72	13.1	Democratic Republic of the Congo	17818	Royal Museum for Central Africa, Tervuren
phaleratus		phaleratus Tshimbali02 DRCongo	Tshimbali	-4.72	13.1	Democratic Republic of the Congo	17819	Royal Museum for Central Africa, Tervuren
phaleratus		phaleratus Tshimbali03 DRCongo	Tshimbali	-4.72	13.1	Democratic Republic of the Congo	17820	Royal Museum for Central Africa, Tervuren
phaleratus		phaleratus Tshimbali04 DRCongo	Tshimbali	-4.72	13.1	Democratic Republic of the Congo	17821	Royal Museum for Central Africa, Tervuren
pictus		pictus Bouroum01 Chad	Bouroum	10.45	18.8	Chad	Chad 116	Powell Cotton Museum, Birchington, Kent
pictus		pictus Bouroum02 Chad	Bouroum	10.45	18.8	Chad	Chad 117	Powell Cotton Museum, Birchington, Kent
pictus		pictus Koumoudjou Chad	Koumoudjou	9.67	19.25	Chad	Chad 167	Powell Cotton Museum, Birchington, Kent
pictus		pictus Mani Schari River Chad	Mani, Schari River	12.65	13.62	Chad	Chad 5	Powell Cotton Museum, Birchington, Kent
powelli		powelli Menagasha Shoa Ethiopia	Menagasha, Shoan Mountains	9.08	38.58	Ethiopia	31.1.1.1	Natural History Museum, London
powelli		powelli Mt Maji01 Kefa Ethiopia	Mount Maji	6.15	35.6	Ethiopia	30.7.2.3	Natural History Museum, London
powelli		powelli Mt Maji02 Kefa Ethiopia	Mount Maji	6.15	35.6	Ethiopia	30.7.2.2	Natural History Museum, London
punctatus		punctatus Bambio CARepublic	Bambio	4.12	16.92	Central African Republic	Chad 321	Powell Cotton Museum, Birchington, Kent
punctatus		punctatus Duma DRCongo	Duma	3.88	18.7	Democratic Republic of the Congo	10783	Royal Museum for Central Africa, Tervuren
roualeyni		roualeyni Alldays LP South Africa	Alldays	-22.67	29.1	South Africa	Limpopo 17	Nico van Rooyen Taxidermy, Rosslyn, South Africa
roualeyni		roualeyni Dendron01 LP South Africa	Dendron	-23.38	29.33	South Africa	Limpopo 18	McDonald Pro Hunt
roualeyni		roualeyni Dendron02 LP South Africa	Dendron	-23.38	29.33	South Africa	Limpopo 19	McDonald Pro Hunt
roualeyni		roualeyni Dendron03 LP South Africa	Dendron	-23.38	29.33	South Africa	Limpopo 20	McDonald Pro Hunt
roualeyni		roualeyni Ellisras01 LP South Africa	Ellisras	-23.73	27.69	South Africa	Limpopo 02	Life-Form Taxidermy, White River, South Africa
roualeyni		roualeyni Ellisras02 LP South Africa	Ellisras	-23.73	27.69	South Africa	Limpopo 03	Theo Pohl Taxidermy, Northam, South Africa
roualeyni		roualeyni Ellisras03 LP South Africa	Ellisras	-23.73	27.69	South Africa	Limpopo 05	Trans Africa Taxidermists, Muldersdrift, South Africa
roualeyni		roualeyni Hectorspruit MP South Africa	Hectorspruit	-25.43	31.67	South Africa	Mpumalanga 01	Life-Form Taxidermy, White River, South Africa
roualeyni		roualeyni Kaapmuiden01 MP South Africa	Kaapmuiden	-25.53	31.35	South Africa	Mpumalanga 02	Life-Form Taxidermy, White River, South Africa
roualeyni		roualeyni Kaapmuiden02 MP South Africa	Kaapmuiden	-25.53	31.35	South Africa	Mpumalanga 03	Life-Form Taxidermy, White River, South Africa
roualeyni		roualeyni Kaapmuiden03 MP South Africa	Kaapmuiden	-25.53	31.35	South Africa	Mpumalanga 04	Life-Form Taxidermy, White River, South Africa
roualeyni		roualeyni Lydenburg MP South Africa	Lydenburg	-25.1	30.4	South Africa	Mpumalanga 8	Life-Form Taxidermy, White River, South Africa
roualeyni		roualeyni Mopane LP South Africa	Mopane	-22.62	29.87	South Africa	Limpopo 27	Nico van Rooyen Taxidermy, Rosslyn, South Africa
roualeyni		roualeyni Musina01 LP South Africa	Musina	-22.27	29.88	South Africa	Limpopo 22	Nico van Rooyen Taxidermy, Rosslyn, South Africa
roualeyni		roualeyni Musina02 LP South Africa	Musina	-22.27	29.88	South Africa	Limpopo 23	Nico van Rooyen Taxidermy, Rosslyn, South Africa
roualeyni		roualeyni Musina03 LP South Africa	Musina	-22.27	29.88	South Africa	Limpopo 24	Nico van Rooyen Taxidermy, Rosslyn, South Africa
roualeyni		roualeyni Nelspruit01 MP South Africa	Nelspruit	-25.5	30.92	South Africa	Mpumalanga 05	Life-Form Taxidermy, White River, South Africa
roualeyni		roualeyni Nelspruit03 MP South Africa	Nelspruit	-25.5	30.92	South Africa	Mpumalanga 07	Life-Form Taxidermy, White River, South Africa
roualeyni		roualeyni Northam01 LP South Africa	Northam	-24.97	27.27	South Africa	Limpopo 13	Theo Pohl Taxidermy, Northam, South Africa
roualeyni		roualeyni Northam02 LP South Africa	Northam	-24.97	27.27	South Africa	Limpopo 15	Theo Pohl Taxidermy, Northam, South Africa
roualeyni		roualeyni Northam03 LP South Africa	Northam	-24.97	27.27	South Africa	Limpopo 16	Nico van Rooyen Taxidermy, Rosslyn, South Africa
roualeyni		roualeyni PilgrimsRest MP South Africa	Pilgrims Rest	-24.88	30.75	South Africa	Mpumalanga 10	Life-Form Taxidermy, White River, South Africa
roualeyni		roualeyni Thabazimbi01 LP South Africa	Thabazimbi	-24.6	27.4	South Africa	Limpopo 06	Trans Africa Taxidermists, Muldersdrift, South Africa
roualeyni		roualeyni Thabazimbi02 LP South Africa	Thabazimbi	-24.6	27.4	South Africa	Limpopo 10	Nico van Rooyen Taxidermy, Rosslyn, South Africa
roualeyni		roualeyni Thabazimbi03 LP South Africa	Thabazimbi	-24.6	27.4	South Africa	Limpopo 11	Nico van Rooyen Taxidermy, Rosslyn, South Africa
roualeyni		roualeyni Thabazimbi04 LP South Africa	Thabazimbi	-24.6	27.4	South Africa	Limpopo 12	Nico van Rooyen Taxidermy, Rosslyn, South Africa
roualeyni		roualeyni Tzaneen LP South Africa	Tzaneen	-23.82	30.33	South Africa	Limpopo 28	Nico van Rooyen Taxidermy, Rosslyn, South Africa
roualeyni		roualeyni Vaalwater LP South Africa	Vaalwater	-24.28	28.12	South Africa	Limpopo 26	Nico van Rooyen Taxidermy, Rosslyn, South Africa
roualeyni		roualeyni BeitBridge01 Zimbabwe	Beit Bridge	-22.22	29.98	Zimbabwe	Zimbabwe 14.	Taxidermy Enterprises, Bulawayo, Zimbabwe
roualeyni		roualeyni BeitBridge02 Zimbabwe	Beit Bridge	-22.22	29.98	Zimbabwe	Zimbabwe 16.	Taxidermy Enterprises, Bulawayo, Zimbabwe
roualeyni		roualeyni BeitBridge03 Zimbabwe	Beit Bridge	-22.22	29.98	Zimbabwe	Zimbabwe 26.	Taxidermy Enterprises, Bulawayo, Zimbabwe
roualeyni		roualeyni BeitBridge04 Zimbabwe	Beit Bridge	-22.22	29.98	Zimbabwe	Zimbabwe 28.	Taxidermy Enterprises, Bulawayo, Zimbabwe
roualeyni		roualeyni BuffaloRange Zimbabwe	Buffalo Range	-21.02	31.62	Zimbabwe	Zimbabwe 05	Bromley Game Skin Tannery, Harare, Zimbabwe
roualeyni		roualeyni Chiredzi01 Zimbabwe	Chiredzi	-21	31.5	Zimbabwe	Zimbabwe 02	Bromley Game Skin Tannery, Harare, Zimbabwe
roualeyni		roualeyni Chiredzi02 Zimbabwe	Chiredzi	-21	31.5	Zimbabwe	Zimbabwe 10	Bromley Game Skin Tannery, Harare, Zimbabwe
sassae		sassae Bururi Burundi	Bururi	-3.95	29.62	Burundi	18685	Royal Museum for Central Africa, Tervuren
sassae		sassae Ishasha01 River DRCongo	Ishasha River, south east of Lake Edward	-0.67	29.67	Democratic Republic of the Congo	Congo 415	Powell Cotton Museum, Birchington, Kent
sassae		sassae Ishasha02 River DRCongo	Ishasha River, south east of Lake Edward	-0.67	29.67	Democratic Republic of the Congo	Congo 416	Powell Cotton Museum, Birchington, Kent
sassae		sassae Kasindi01 DRCongo	Kasindi	-0.04	29.71	Democratic Republic of the Congo	Congo 313	Powell Cotton Museum, Birchington, Kent
sassae		sassae Kasindi02 DRCongo	Kasindi	-0.04	29.71	Democratic Republic of the Congo	Congo 314	Powell Cotton Museum, Birchington, Kent
sassae		sassae Kasindi03 DRCongo	Kasindi	-0.04	29.71	Democratic Republic of the Congo	Congo 315	Powell Cotton Museum, Birchington, Kent
sassae		sassae Kasindi04 DRCongo	Kasindi	-0.04	29.71	Democratic Republic of the Congo	Congo 329	Powell Cotton Museum, Birchington, Kent
sassae		sassae Kasindi Hill DRCongo	Kasindi Hill	-0.04	29.71	Democratic Republic of the Congo	Congo 456	Powell Cotton Museum, Birchington, Kent
sassae		sassae Kibati DRCongo	Kibati	-1.62	29.25	Democratic Republic of the Congo	5573	Royal Museum for Central Africa, Tervuren
sassae		sassae Lake Kivu DRCongo	Lake Kivu	-2	29.17	Democratic Republic of the Congo	Unregistered	Museum für Naturkunde, Berlin
sassae		sassae Rutshuru Plain DRCongo	Rutshuru Plain	-1.18	29.45	Democratic Republic of the Congo	7048	Royal Museum for Central Africa, Tervuren
sassae		sassae Katwe01 Uganda	Kissinye, north eastern corner of Lake Edward	-0.14	29.83	Uganda	Congo 337	Powell Cotton Museum, Birchington, Kent
sassae		sassae Katwe02 Uganda	Kissinye, north eastern corner of Lake Edward	-0.14	29.83	Uganda	Congo 338	Powell Cotton Museum, Birchington, Kent
sassae		sassae Katwe03 Uganda	Kissinye, north eastern corner of Lake Edward	-0.14	29.83	Uganda	Congo 351	Powell Cotton Museum, Birchington, Kent
scriptus		scriptus Abofour AR Ghana	Abofour, Ashanti Region	7.13	-1.75	Ghana	GH4864	Department of Evolutionary Biology, University of Copenhagen
scriptus		scriptus Ajumako01 CR Ghana	Ajumako, Central Region	5.35	-0.77	Ghana	GH7023.	Department of Evolutionary Biology, University of Copenhagen
scriptus		scriptus Ajumako02 CR Ghana	Ajumako, Central Region	5.35	-0.77	Ghana	GH4841	Department of Evolutionary Biology, University of Copenhagen
scriptus		scriptus AssinManso CR Ghana	AssinManso, Central Region	5.52	-1.17	Ghana	GH4842	Department of Evolutionary Biology, University of Copenhagen
scriptus		scriptus Bagubelle UWR Ghana	Bagubelle, Upper West Region	10.08	-2.51	Ghana	GH6577.	Department of Evolutionary Biology, University of Copenhagen
scriptus		scriptus Basirisan UWR Ghana	Basirisan, Upper West Region	10.8	-1.57	Ghana	GH6594.	Department of Evolutionary Biology, University of Copenhagen
scriptus		scriptus Bekwai AR Ghana	Bekwai, Ashanti Region	6.45	-1.58	Ghana	GH4851	Department of Evolutionary Biology, University of Copenhagen
scriptus		scriptus Brata01 CR Ghana	Brata, Central Region	5.75	-0.4	Ghana	GH7018.	Department of Evolutionary Biology, University of Copenhagen
scriptus		scriptus Brata02 CR Ghana	Brata, Central Region	5.75	-0.4	Ghana	GH7019.	Department of Evolutionary Biology, University of Copenhagen
scriptus		scriptus Chasia NR Ghana	Chasia, Northern Region	9.8	-2.07	Ghana	GH7263.	Department of Evolutionary Biology, University of Copenhagen
scriptus		scriptus Dabori NR Ghana	Dabori, Northern Region	9.6	-2.18	Ghana	GH7365.	Department of Evolutionary Biology, University of Copenhagen
scriptus		scriptus Dunkwa CR Ghana	Dunkwa, Central Region	5.77	-2.53	Ghana	GH5321	Department of Evolutionary Biology, University of Copenhagen
scriptus		scriptus Ejisu01 AR Ghana	Ejisu, Ashanti Region	6.72	-1.47	Ghana	GH4852	Department of Evolutionary Biology, University of Copenhagen
scriptus		scriptus Ejisu02 AR Ghana	Ejisu, Ashanti Region	6.72	-1.47	Ghana	GH4854	Department of Evolutionary Biology, University of Copenhagen
scriptus		scriptus Ejura01 AR Ghana	Ejura, Ashanti Region	7.38	-1.37	Ghana	GH4849	Department of Evolutionary Biology, University of Copenhagen
scriptus		scriptus Ejura02 AR Ghana	Ejura, Ashanti Region	7.38	-1.37	Ghana	GH4850	Department of Evolutionary Biology, University of Copenhagen
scriptus		scriptus Essam CR Ghana	Essam, Central Region	6.02	-0.98	Ghana	GH5398	Department of Evolutionary Biology, University of Copenhagen
scriptus		scriptus Jachie AR Ghana	Jachie, Ashanti Region	6.73	-1.5	Ghana	GH4858.	Department of Evolutionary Biology, University of Copenhagen
scriptus		scriptus Jandra01 NR Ghana	Jandra, Northern Region	9.35	-2.22	Ghana	GH7352.	Department of Evolutionary Biology, University of Copenhagen
scriptus		scriptus Jandra02 NR Ghana	Jandra, Northern Region	9.35	-2.22	Ghana	GH7367.	Department of Evolutionary Biology, University of Copenhagen
scriptus		scriptus Jang01 NR Ghana	Jang, Northern Region	9.5	-2.17	Ghana	GH7264.	Department of Evolutionary Biology, University of Copenhagen
scriptus		scriptus Jang02 NR Ghana	Jang, Northern Region	9.5	-2.17	Ghana	GH7265.	Department of Evolutionary Biology, University of Copenhagen
scriptus		scriptus Jang03 NR Ghana	Jang, Northern Region	9.5	-2.17	Ghana	GH7266.	Department of Evolutionary Biology, University of Copenhagen
scriptus		scriptus Kasana01 UWR Ghana	Kasana, Upper West Region	10.88	-1.99	Ghana	GH6335	Department of Evolutionary Biology, University of Copenhagen
scriptus		scriptus Kasana02 UWR Ghana	Kasana, Upper West Region	10.88	-1.99	Ghana	GH6336	Department of Evolutionary Biology, University of Copenhagen
scriptus		scriptus Kokufu AR Ghana	Kokufu, Ashanti Region	6.5	-1.53	Ghana	GH4855	Department of Evolutionary Biology, University of Copenhagen
scriptus		scriptus Mampong01 AR Ghana	Mampong, Ashanti Region	7.05	-1.6	Ghana	GH4853	Department of Evolutionary Biology, University of Copenhagen
scriptus		scriptus Mampong02 AR Ghana	Mampong, Ashanti Region	7.05	-1.6	Ghana	GH4866	Department of Evolutionary Biology, University of Copenhagen
scriptus		scriptus Mankessim01 CR Ghana	Mankessim, Central Region	5.27	-1.02	Ghana	GH5256	Department of Evolutionary Biology, University of Copenhagen
scriptus		scriptus Mankessim02 CR Ghana	Mankessim, Central Region	5.27	-1.02	Ghana	GH5273	Department of Evolutionary Biology, University of Copenhagen
scriptus		scriptus Mankessim03 CR Ghana	Mankessim, Central Region	5.27	-1.02	Ghana	GH5320	Department of Evolutionary Biology, University of Copenhagen
scriptus		scriptus Mankessim04 CR Ghana	Mankessim, Central Region	5.27	-1.02	Ghana	GH5397	Department of Evolutionary Biology, University of Copenhagen
scriptus		scriptus Mankranso AR Ghana	Mankranso, Ashanti Region	6.82	-1.87	Ghana	GH4859.	Department of Evolutionary Biology, University of Copenhagen
scriptus		scriptus Navrobia01 UWR Ghana	Navrobia, Upper West Region	10.38	-2.08	Ghana	GH6329	Department of Evolutionary Biology, University of Copenhagen
scriptus		scriptus Navrobia02 UWR Ghana	Navrobia, Upper West Region	10.38	-2.08	Ghana	GH6330	Department of Evolutionary Biology, University of Copenhagen
scriptus		scriptus Nemati01 UWR Ghana	Nemati, Upper West Region	10.38	-2.08	Ghana	GH6571	Department of Evolutionary Biology, University of Copenhagen
scriptus		scriptus Nemati02 UWR Ghana	Nemati, Upper West Region	10.38	-2.08	Ghana	GH6572	Department of Evolutionary Biology, University of Copenhagen
scriptus		scriptus Nikori NR Ghana	Nikori, Northern Region	9.6	-2.18	Ghana	GH6855.	Department of Evolutionary Biology, University of Copenhagen
scriptus		scriptus Nkawkaw ER Ghana	Nkawkaw, Eastern Region	6.55	-0.77	Ghana	GH5025	Department of Evolutionary Biology, University of Copenhagen
scriptus		scriptus Nkuntanase AR Ghana	Nkuntanase, Ashanti Region	5.68	-2.13	Ghana	GH4865	Department of Evolutionary Biology, University of Copenhagen
scriptus		scriptus Nsuta AR Ghana	Nsuta, Ashanti Region	7.47	-2.05	Ghana	GH4848	Department of Evolutionary Biology, University of Copenhagen
scriptus		scriptus Sakalo UWR Ghana	Sakalo, Upper West Region	10.85	-1.82	Ghana	GH6573	Department of Evolutionary Biology, University of Copenhagen
scriptus		scriptus Samole01 NR Ghana	Samole, Northern Region	9.28	-1.78	Ghana	GH6445.	Department of Evolutionary Biology, University of Copenhagen
scriptus		scriptus Samole03 NR Ghana	Samole, Northern Region	9.28	-1.78	Ghana	GH6860.	Department of Evolutionary Biology, University of Copenhagen
scriptus		scriptus Samole04 NR Ghana	Samole, Northern Region	9.28	-1.78	Ghana	GH6861.	Department of Evolutionary Biology, University of Copenhagen
scriptus		scriptus Swedru01 CR Ghana	Swedru, Central Region	5.28	-1	Ghana	GH5271	Department of Evolutionary Biology, University of Copenhagen
scriptus		scriptus Swedru02 CR Ghana	Swedru, Central Region	5.28	-1	Ghana	GH5396	Department of Evolutionary Biology, University of Copenhagen
scriptus		scriptus Tanla UWR Ghana	Tanla, Upper West Region	10.93	-1.7	Ghana	GH6575.	Department of Evolutionary Biology, University of Copenhagen
scriptus		scriptus Tepa AR Ghana	Tepa, Ashanti Region	7	-2.17	Ghana	GH4863	Department of Evolutionary Biology, University of Copenhagen
scriptus		scriptus Wellembelle01 UWR Ghana	Wellembelle, Upper West Region	10.08	-2.51	Ghana	GH6584.	Department of Evolutionary Biology, University of Copenhagen
scriptus		scriptus Wellembelle02 UWR Ghana	Wellembelle, Upper West Region	10.08	-2.51	Ghana	GH6585.	Department of Evolutionary Biology, University of Copenhagen
scriptus		scriptus Bissau01 Guinea-Bissau	Bissau	12	-15	Guinea-Bissau	Guinea 58	Powell Cotton Museum, Birchington, Kent
scriptus		scriptus Bissau02 Guinea-Bissau	Bissau	12	-15	Guinea-Bissau	Guinea 59	Powell Cotton Museum, Birchington, Kent
scriptus		scriptus Bissau03 Guinea-Bissau	Bissau	12	-15	Guinea-Bissau	Guinea 60	Powell Cotton Museum, Birchington, Kent
scriptus		scriptus Bissau04 Guinea-Bissau	Bissau	12	-15	Guinea-Bissau	Guinea 61	Powell Cotton Museum, Birchington, Kent
scriptus		scriptus Bissau05 Guinea-Bissau	Bissau	12	-15	Guinea-Bissau	Guinea 69	Powell Cotton Museum, Birchington, Kent
scriptus		scriptus Bissau06 Guinea-Bissau	Bissau	12	-15	Guinea-Bissau	Guinea 42	Powell Cotton Museum, Birchington, Kent
scriptus		scriptus Neecombie Liberia	Neecombie	6.5	-9.5	Liberia	89447	American Museum of Natural History, New York
scriptus		scriptus Aningo Nigeria	Aningo	8.6	8.85	Nigeria	26344	Nationaal Natuurhistorisch Museum, Leiden
scriptus		scriptus Assaikio01 Nigeria	Assaikio	8.6	8.85	Nigeria	26348	Nationaal Natuurhistorisch Museum, Leiden
scriptus		scriptus Assaikio02 Nigeria	Assaikio	8.6	8.85	Nigeria	26342	Nationaal Natuurhistorisch Museum, Leiden
scriptus		scriptus Jebba Nigeria	Jebba	9.1	4.8	Nigeria	99.8.25.5	Natural History Museum, London
scriptus		scriptus Kiguna Nigeria	Kiguna	8.58	8.82	Nigeria	26343	Nationaal Natuurhistorisch Museum, Leiden
scriptus		scriptus Namu Nigeria	Namu	8.68	9.1	Nigeria	26346	Nationaal Natuurhistorisch Museum, Leiden
scriptus		scriptus Nungu Nigeria	Nungu	9.35	8.27	Nigeria	12.7.16.4	Natural History Museum, London
scriptus		scriptus Pandam Nigeria	Pandam	9.25	7.83	Nigeria	26347	Nationaal Natuurhistorisch Museum, Leiden
scriptus		scriptus Southern Nigeria	Southern	6.73	4.65	Nigeria	50.858	Natural History Museum, London
scriptus		scriptus Pendembu01 Sierra Leone	Pendembu	7.77	-12.23	Sierra Leone	50.2056	Natural History Museum, London
scriptus		scriptus Pendembu02 Sierra Leone	Pendembu	7.77	-12.23	Sierra Leone	50.2057	Natural History Museum, London
scriptus		scriptus Sambia Sierra Leone	Sambia	10	-11.77	Sierra Leone	50.2055	Natural History Museum, London
scriptus		scriptus Sierra Leone01	Sierra	8.49	-13.23	Sierra Leone	20.7.10.12	Natural History Museum, London
scriptus		scriptus Sierra Leone02	Sierra	8.49	-13.23	Sierra Leone	20.7.10.21	Natural History Museum, London
scriptus		scriptus Kletchi Togo	Kletchi	6.41	1.45	Togo	Unregistered	Museum für Naturkunde, Berlin
scriptus		scriptus Lower Volta Togo	Lower Volta	8.97	1.13	Togo	Unregistered	Museum für Naturkunde, Berlin
scriptus		scriptus Sokode Togo	Sokode	8.97	1.13	Togo	Unregistered	Museum für Naturkunde, Berlin
signatus		signatus Ubangui River CARepublic	Ubangui River	5.07	19.87	Central African Republic	7.7.8.232	Natural History Museum, London
simplex		simplex Irumu DRCongo	Irumu	1.45	29.87	Democratic Republic of the Congo	Congo 159	Powell Cotton Museum, Birchington, Kent
sylvaticus		sylvaticus Alexandria01 EC South Africa	Alexandria, Eastern Cape	-33.65	26.42	South Africa	Eastern Cape 12	Taxidermy Africa, Humansdorp, South Africa
sylvaticus		sylvaticus Alexandria02 EC South Africa	Alexandria, Eastern Cape	-33.65	26.42	South Africa	Eastern Cape 13	Taxidermy Africa, Humansdorp, South Africa
sylvaticus		sylvaticus Bathhurst EC South Africa	Bathhurst, Eastern Cape	-33.48	26.83	South Africa	Eastern Cape 15	Taxidermy Africa, Humansdorp, South Africa
sylvaticus		sylvaticus Bedford EC South Africa	Bedford, Eastern Cape	-32.7	26.12	South Africa	Eastern Cape 14	Taxidermy Africa, Humansdorp, South Africa
sylvaticus		sylvaticus Cradock01 EC South Africa	Cradock, Eastern Cape	-32.12	25.53	South Africa	Eastern Cape 08	Taxidermy Africa, Humansdorp, South Africa
sylvaticus		sylvaticus Cradock02 EC South Africa	Cradock, Eastern Cape	-32.12	25.53	South Africa	Eastern Cape 09	Taxidermy Africa, Humansdorp, South Africa
sylvaticus		sylvaticus Cradock03 EC South Africa	Cradock, Eastern Cape	-32.12	25.53	South Africa	Eastern Cape 10	Taxidermy Africa, Humansdorp, South Africa
sylvaticus		sylvaticus EC01 South Africa	Eastern Cape	-32	26	South Africa	Eastern Cape 26	Trans Africa Taxidermists, Muldersdrift, South Africa
sylvaticus		sylvaticus EC02 South Africa	Eastern Cape	-32	26	South Africa	Eastern Cape 27	Trans Africa Taxidermists, Muldersdrift, South Africa
sylvaticus		sylvaticus EC03 South Africa	Eastern Cape	-32	26	South Africa	Eastern Cape 28	Trans Africa Taxidermists, Muldersdrift, South Africa
sylvaticus		sylvaticus EC04 South Africa	Eastern Cape	-32	26	South Africa	Eastern Cape 29	Derek Robinson Taxidermists, Westgate, South Africa
sylvaticus		sylvaticus EC05 South Africa	Eastern Cape	-32	26	South Africa	Eastern Cape 30	Derek Robinson Taxidermists, Westgate, South Africa
sylvaticus		sylvaticus EC06 South Africa	Eastern Cape	-32	26	South Africa	Eastern Cape 31	Derek Robinson Taxidermists, Westgate, South Africa
sylvaticus		sylvaticus EC07 South Africa	Eastern Cape	-32	26	South Africa	Eastern Cape 32	Derek Robinson Taxidermists, Westgate, South Africa
sylvaticus		sylvaticus EC08 South Africa	Eastern Cape	-32	26	South Africa	Eastern Cape 33	Derek Robinson Taxidermists, Westgate, South Africa
sylvaticus		sylvaticus EC09 South Africa	Eastern Cape	-32	26	South Africa	Eastern Cape 34	Derek Robinson Taxidermists, Westgate, South Africa
sylvaticus		sylvaticus EC10 South Africa	Eastern Cape	-32	26	South Africa	Eastern Cape 35	Derek Robinson Taxidermists, Westgate, South Africa
sylvaticus		sylvaticus Glencliff EC South Africa	Glencliff, Eastern Cape	-32.28	23.73	South Africa	Eastern Cape 24	Taxidermy Africa, Humansdorp, South Africa
sylvaticus		sylvaticus Graaff Rienet01 EC South Africa	Graaff Rienet, Rienet	-32.25	24.55	South Africa	Eastern Cape 06	Taxidermy Africa, Humansdorp, South Africa
sylvaticus		sylvaticus Graaff Rienet02 EC South Africa	Graaff Rienet, Rienet	-32.25	24.55	South Africa	Eastern Cape 07	Taxidermy Africa, Humansdorp, South Africa
sylvaticus		sylvaticus Grahamstown EC South Africa	Grahamstown, Eastern Cape	-33.27	26.48	South Africa	Eastern Cape 23	Taxidermy Africa, Humansdorp, South Africa
sylvaticus		sylvaticus Humansdorp01 EC South Africa	Humansdorp, Eastern Cape	-34.02	24.77	South Africa	Eastern Cape 01	Taxidermy Africa, Humansdorp, South Africa
sylvaticus		sylvaticus Humansdorp02 EC South Africa	Humansdorp, Eastern Cape	-34.02	24.77	South Africa	Eastern Cape 02	Taxidermy Africa, Humansdorp, South Africa
sylvaticus		sylvaticus Humansdorp03 EC South Africa	Humansdorp, Eastern Cape	-34.02	24.77	South Africa	Eastern Cape 03	Taxidermy Africa, Humansdorp, South Africa
sylvaticus		sylvaticus Humansdorp04 EC South Africa	Humansdorp, Eastern Cape	-34.02	24.77	South Africa	Eastern Cape 04	Taxidermy Africa, Humansdorp, South Africa
sylvaticus		sylvaticus Humansdorp05 EC South Africa	Humansdorp, Eastern Cape	-34.02	24.77	South Africa	Eastern Cape 05	Taxidermy Africa, Humansdorp, South Africa
sylvaticus		sylvaticus Mkhuze01 KZ South Africa	Mkhuze, KwaZulu	-27.63	32.25	South Africa	KwaZulu 01	Trans Africa Taxidermists, Muldersdrift, South Africa
sylvaticus		sylvaticus Mkhuze02 KZ South Africa	Mkhuze, KwaZulu	-27.63	32.25	South Africa	KwaZulu 02	Trans Africa Taxidermists, Muldersdrift, South Africa
sylvaticus		sylvaticus Port Alfred01 EC South Africa	Port Alfred, Alfred	-33.55	26.88	South Africa	Eastern Cape 16	Taxidermy Africa, Humansdorp, South Africa
sylvaticus		sylvaticus Port Alfred02 EC South Africa	Port Alfred, Alfred	-33.55	26.88	South Africa	Eastern Cape 18	Taxidermy Africa, Humansdorp, South Africa
sylvaticus		sylvaticus Queenstown01 EC South Africa	Queenstown, Eastern Cape	-31.9	26.88	South Africa	Eastern Cape 19	Taxidermy Africa, Humansdorp, South Africa
sylvaticus		sylvaticus Queenstown02 EC South Africa	Queenstown, Eastern Cape	-31.9	26.88	South Africa	Eastern Cape 20	Taxidermy Africa, Humansdorp, South Africa
sylvaticus		sylvaticus Queenstown03 EC South Africa	Queenstown, Eastern Cape	-31.9	26.88	South Africa	Eastern Cape 21	Taxidermy Africa, Humansdorp, South Africa
sylvaticus		sylvaticus Queenstown04 EC South Africa	Queenstown, Eastern Cape	-31.9	26.88	South Africa	Eastern Cape 22	Taxidermy Africa, Humansdorp, South Africa
sylvaticus		sylvaticus Richmond KZ South Africa	Richmond, KwaZulu	-29.87	30.27	South Africa	KwaZulu 10	Trans Africa Taxidermists, Muldersdrift, South Africa
sylvaticus		sylvaticus Tarkastad EC South Africa	Tarkastad, Eastern Cape	-32	26.25	South Africa	Eastern Cape 11	Taxidermy Africa, Humansdorp, South Africa
sylvaticus		sylvaticus Umzinto KZ South Africa	Umzinto, KwaZulu	-30.32	30.65	South Africa	KwaZulu 03	Trans Africa Taxidermists, Muldersdrift, South Africa
sylvaticus		sylvaticus Utrecht KZ South Africa	Utrecht, KwaZulu	-27.67	30.32	South Africa	KwaZulu 06	Trans Africa Taxidermists, Muldersdrift, South Africa
sylvaticus		sylvaticus Weenen01 KZ South Africa	Weenen, KwaZulu	-28.85	30.07	South Africa	KwaZulu 07	Life-Form Taxidermy, White River, South Africa
uellensis		uellensis Buta01 DRCongo	Buta	2.82	24.08	Democratic Republic of the Congo	15670	Royal Museum for Central Africa, Tervuren
uellensis		uellensis Uelle River DRCongo	Uelle River	2.73	23.77	Democratic Republic of the Congo	5320	Royal Museum for Central Africa, Tervuren
