# Supplementary material for: Molecular Biogeography: Towards an Integrated Framework for Conserving Pan-African Biodiversity
Source: PLoS One. 2007 May 23;2(5):e454. doi: 10.1371/journal.pone.0000454 (PMC1866246; doi:10.1371/journal.pone.0000454)
Supplement: Table S2 — Summary statistics for higher, intermediate and terminal level haplogroups as defined in Figure 1 (0.02 MB XLS) [file pone.0000454.s002.xls]

## Sheet: Sheet1
Table S2.	Summary statistics for higher, intermediate and terminal level haplogroups as defined in Figure 1. N, the number of sequences;
	H, the number of haplotypes; Ts/Tv, the transition-transversion ratio; pi, nucleotide diversity with standard error
Haplogroup level			Geographic Range	N	H	Ts/Tv	pi
Upper	Intermediate	Terminal
Scriptus	scriptus		Western and Northern	207	136	2.54	5.19 +/- 2.53
		scriptus	West Africa	10	10	2.857	1.88 +/ 1.07
	bor		Northern	50	43	2.464	2.48 +/- 1.26
		bor	Lake Chad-Nile	32	29	2.3	1.57 +/- 0.83
		dodingae	Southern Sudan	5	4	0.714	1.07 +/- 0.72
		decula	Ethiopian Lowlands	13	12	4.125	2.49 +/- 1.35
	phaleratus		Volta, Niger and Congo Basins	147	83	3.296	3.05 +/- 1.52
		Upper Volta	Upper Volta Basin	29	10	21	1.27 +/- 0.69
		Lower Volta	Lower Volta Basin	22	15	6.5	0.43 +/- 0.27
		Niger	Lower Niger Basin	19	16	2.272	1.46 +/- 0.80
		phaleratus	Cameroon and Congo Basin	77	40	3	0.86 +/- 0.48
Sylvaticus	sylvaticus		Southern and Eastern	228	150	3.261	6.18 +/- 3.00
		sylvaticus	Cape-Kwazulu	38	20	7.75	1.03 +/- 0.57
	meneliki		Ethiopian Highlands	22	17	7.75	1.35 +/- 0.74
		meneliki	Arussi Highlands	19	14	3.5	0.67 +/- 0.40
		powelli	Shoan Highlands	3	3	11	1.46 +/- 1.17
	dianae		Western Rift Valley	47	39	6.625	1.90 +/- 0.99
		dianae	Great Lakes and Albertine Rift	42	34	9.4	1.65 +/- 0.87
		barkeri	Karamoja and Miatong Mountains	5	5	1.333	0.64 +/- 0.46
	dama	dama	Victoria Basin and Mt Elgon	14	13	11.667	2.01 +/- 1.10
	massaicus		Eastern Rift Valley	62	42	3.857	1.96 +/- 1.01
		massaicus	East African Coastal	49	32	3.111	1.28 +/- 0.69
		haywoodi	Gregory Rift Highlands	8	7	5.75	1.64 +/- 0.97
		fasciatus2	Kenyan Coastal and Somali	5	3	2	0.28 +/- 0.24
	roualeyni		Semi-Arid River Valleys	45	19	5.2	3.33 +/- 1.68
		Middle Zambezi Valley	Middle Zambezi Valley	11	6	9	0.53 +/- 0.34
		Luangwa Valley	Luangwa Valley	5	5	1.875	1.95 +/- 1.26
		roualeyni	Limpopo Valley	26	6	4	0.10 +/- 0.10
		fasciatus1	Somali	3	2	1	0.27 +/- 0.27
	ornatus		South-Central Africa	50	34	6.2	2.61 +/- 1.33
		ornatus	Central Plateau	38	26	4.9	1.61 +/- 0.85
		Angola	Angola	12	8	13	0.49 +/- 0.32
ALL				485	320	2.063	11.68 +/- 5.59
